# Supplementary material for: Coordinated Antioxidant and Physiological Responses at Flowering Promote Yield Stability in Salinity-Stressed Barley Genotypes
Source: Int J Mol Sci. 2026 Mar 7;27(5):2454. doi: 10.3390/ijms27052454 (PMC12986377; doi:10.3390/ijms27052454)
Supplement: Supplementary file 1 [file ijms-27-02454-s001.zip]

Archive with 1 entries (1 files):
- ijms-4106098-supplementary.pdf
